# Supplementary material for: Diagnostic Performance of Serum Erythropoietin to Discriminate Polycythemia Vera from Secondary Erythrocytosis through Established Subnormal Limits
Source: Diagnostics (Basel). 2024 Aug 29;14(17):1902. doi: 10.3390/diagnostics14171902 (PMC11393970; doi:10.3390/diagnostics14171902)
Supplement: Supplementary file 1 [file diagnostics-14-01902-s001.zip]

Archive with 2 entries (2 files):
- 240825 Diagnostics supplementary table 1 2.pdf
- Supplemental Figure S1.pdf
